# Supplementary material for: All-Atom Molecular Dynamics Simulations Indicated the Involvement of a Conserved Polar Signaling Channel in the Activation Mechanism of the Type I Cannabinoid Receptor
Source: Int J Mol Sci. 2023 Feb 20;24(4):4232. doi: 10.3390/ijms24044232 (PMC9963961; doi:10.3390/ijms24044232)
Supplement: Supplementary file 1 [file ijms-24-04232-s001.zip]

Archive with 1 entries (1 files):
- ijms-2208894-supplementary.pdf
